# Supplementary material for: Characterization of a Novel Galactia lindenii Lectin and Its Effects on Lepidopteran Midgut Cells
Source: Int J Mol Sci. 2025 Oct 24;26(21):10359. doi: 10.3390/ijms262110359 (PMC12607393; doi:10.3390/ijms262110359)
Supplement: Supplementary file 1 [file ijms-26-10359-s001.zip]

Archive with 1 entries (1 files):
- ijms-3810231-supplementary.pdf
